# Supplementary material for: ﻿A taxonomic revision of the Old World genus Dichoteleas Kieffer (Hymenoptera, Scelionidae)
Source: Zookeys. 2023 Oct 13;1182:183–205. doi: 10.3897/zookeys.1182.104943 (PMC10589757; doi:10.3897/zookeys.1182.104943)
Supplement: XML Treatment for Dichoteleas [file zookeys.1182.104943-treatment1.xml]

<!DOCTYPE tp:taxon-treatment
  PUBLIC "-//TaxonX//DTD Taxonomic Treatment Publishing DTD v0 20100105//EN" "tax-treatment-NSO.dtd">
<tp:taxon-treatment xmlns:tp="http://www.plazi.org/taxpub"><tp:treatment-meta><kwd-group><label>Taxon classification</label><kwd>
                <named-content content-type="kingdom">Animalia</named-content>
              </kwd><kwd>
                <named-content content-type="order">Hymenoptera</named-content>
              </kwd><kwd>
                <named-content content-type="family">Scelionidae</named-content>
              </kwd></kwd-group><mixed-citation publication-type="journal"><person-group><name><surname>Schwartz</surname><given-names>Johanna</given-names></name><name><surname>Van Noort</surname><given-names>Simon</given-names></name><name><surname>Johnson</surname><given-names>Norman F.</given-names></name></person-group><article-title>﻿A taxonomic revision of the Old World genus <italic><tp:taxon-name><tp:taxon-name-part taxon-name-part-type="genus" reg="Dichoteleas">Dichoteleas</tp:taxon-name-part></tp:taxon-name></italic> Kieffer (<tp:taxon-name><tp:taxon-name-part taxon-name-part-type="order">Hymenoptera</tp:taxon-name-part></tp:taxon-name>, <tp:taxon-name><tp:taxon-name-part taxon-name-part-type="family">Scelionidae</tp:taxon-name-part></tp:taxon-name>)</article-title><source>Zookeys</source><day>13</day><month>10</month><year>2023</year><volume>1182</volume><fpage>183</fpage><lpage>205</lpage><pub-id pub-id-type="doi">10.3897/zookeys.1182.104943</pub-id></mixed-citation></tp:treatment-meta><tp:nomenclature><label>﻿</label><tp:taxon-name>
              <object-id xmlns:xlink="http://www.w3.org/1999/xlink" content-type="arpha" xlink:type="simple">BE466549-D214-5E96-9B07-0466937F17B1</object-id>
              <tp:taxon-name-part taxon-name-part-type="genus" reg="Dichoteleas">Dichoteleas</tp:taxon-name-part>
            </tp:taxon-name><tp:taxon-authority>Kieffer</tp:taxon-authority><tp:nomenclature-citation-list><tp:nomenclature-citation><tp:taxon-name>
                  <tp:taxon-name-part taxon-name-part-type="genus" reg="Dichoteleas">Dichoteleas</tp:taxon-name-part>
                </tp:taxon-name><comment><xref ref-type="bibr" rid="B11">Kieffer: 1907</xref>: 297: (original description. Type: <tp:taxon-name><tp:taxon-name-part taxon-name-part-type="genus" reg="Dichoteleas">Dichoteleas</tp:taxon-name-part><tp:taxon-name-part taxon-name-part-type="species" reg="rugosus">rugosus</tp:taxon-name-part></tp:taxon-name> Kieffer, by monotypy); <xref ref-type="bibr" rid="B3">Brues: 1908</xref>: 28, 44: (diagnosis, list of species, keyed); <xref ref-type="bibr" rid="B12">Kieffer: 1908</xref>: 113: (keyed); <xref ref-type="bibr" rid="B13">Kieffer: 1910</xref>: 62: (keyed); <xref ref-type="bibr" rid="B5">Dodd: 1913</xref>: 131: (keyed); <xref ref-type="bibr" rid="B14">Kieffer: 1913</xref>: 23: (description); <xref ref-type="bibr" rid="B6">Dodd: 1926</xref>: 369: (description, key to species); <xref ref-type="bibr" rid="B15">Kieffer: 1926</xref>: 266, 351: (description, keyed); Muesebeck &amp; Walkley: 1956: 346: (citation of type species); <xref ref-type="bibr" rid="B18">Masner: 1976</xref>: 30: (description); Mani &amp; Sharma: 1982: 173: (description); Galloway &amp; Austin: 1984: 7, 16: (diagnosis, list of species described from Australia, keyed); <xref ref-type="bibr" rid="B10">Johnson: 1992</xref>: 367: (cataloged, catalog of world species); <xref ref-type="bibr" rid="B22">Rajmohana: 2006</xref>: 116, 123: (description, keyed).</comment></tp:nomenclature-citation></tp:nomenclature-citation-list></tp:nomenclature><tp:treatment-sec sec-type="description" id="SECID0EWRAE"><title>Description.</title><p><bold><italic>Head</italic>.</bold> Head shape in dorsal view: transverse. Vertex: smooth or rugose. Hyperoccipital carina: present or absent. Occipital carina: present, complete. OOL: lateral ocellus nearly contiguous with inner orbits, OOL &lt; 0.5 OD. Upper frons: convex or with a slight concavity; smooth, striate, or areolate. Frontal depression: undifferentiated. Submedian carina: present or absent. Orbital carina: present. Inner orbits: diverging ventrally. IOS/EH: IOS less than EH. Interantennal process: short, often excavate medially. Central keel: present or absent. Antennal foramen: oriented laterally on interantennal process. Facial striae: present or absent. Malar sulcus: present. Malar striae: present or absent. Setation of compound eye: present or absent. Gena: narrows dorsally behind eye, convex. Clypeus shape: narrow, rectangular, lateral corners not produced. Anterior (or ventral) margin of clypeus: straight. Labrum: narrow, trapezoidal, ventral margin convex or straight. Number of mandibular teeth: 2 or 3. Arrangement of mandibular teeth: transverse. Number of maxillary palpomeres: 4. Shape of maxillary palpomeres: cylindrical. Number of labial palpomeres: 2.</p><p><bold><italic>Antenna</italic>.</bold> Number of antennomeres in female: 12. Number of antennomeres in male: 12. Insertion of radicle into A1: parallel to longitudinal axis of A1. Shape of A1: cylindrical, not flattened. Length of A3 of female: distinctly longer than A2. Number of antennomeres with papillary sensilla in female: 7. Arrangement of sensilla on female clava: in longitudinal pairs. Claval formula: A12–A6:1–2–2–2–2–2–2. Shape of male flagellum: filiform. Sex segment of male antenna: A5.</p><p><bold><italic>Mesosoma</italic>.</bold> Posterior apex of pronotum in dorsal view: bifid apically to articulate with tegula. Epomial carina: absent. Cervical pronotal area: oblique, visible dorsally, short. Lateral face of pronotum: weakly concave ventrally around the pronotal cervical sulcus. Netrion: present. Netrion shape: moderately wide, open ventrally. Anterior portion of mesoscutum: vertical, flexed ventrally to meet pronotum. Mesoscutum shape: pentagonal, excavate at base of wings. Skaphion: absent. Notauli: present, percurrent. Parapsidal lines: present. Antero-admedian lines: absent. Transscutal articulation: well-developed. Mesoscutal suprahumeral sulcus: present or absent. Mesoscutal humeral sulcus: present as an uninterrupted groove or foveolate. Shape of mesoscutellum: trapezoidal. Lateral mesoscutellar spines: present. Median mesoscutellar spine: absent. Axillular spines: present. Surface of mesoscutellum: convex throughout. Median longitudinal furrow on mesoscutellum: absent. Metascutellum: clearly differentiated. Shape of metascutellum: flattened laterally into a medially spine; flattened dorsoventrally into a triangular plate. Setation of metascutellum: absent. Metapostnotum: fused to propodeum. Lateral propodeal projection: absent. Medial propodeal projection: absent. Mesopleural carina: present. Mesal course of acetabular carina: not separating fore coxae. Mesopleural pit: present. Posterodorsal corner of mesopleuron: rounded.</p><p><bold><italic>Legs</italic>.</bold> Number of mesotibial spurs: 1. Number of metatibial spurs: 1. Dorsal surface of metacoxa: smooth. Shape of metacoxa: cylindrical, ecarinate. Trochantellus: indicated by transverse sulcus on femur.</p><p><bold><italic>Wings</italic>.</bold> Wing development of female: macropterous. Wing development of male: macropterous. Tubular veins in fore wing: present. Bulla of fore wing R: absent. Length of marginal vein of fore wing: punctiform, R terminating at costal margin. Origin of r-rs in fore wing: arises at the point where R meets costal margin. Development of R in hind wing: complete.</p><p><bold><italic>Metasoma</italic>.</bold> Number of external metasomal tergites in female: 7. Number of external metasomal sternites in female: 7. Number of external metasomal tergites in male: 8. Number of external metasomal sternites in male: 7. Shape of metasoma: lanceolate. Laterotergites: present, narrow. Laterosternites: present. T1 of female: flat; produced anteriorly as a small hump. Relative size of metasomal segments: T2–T3 subequal in length, remaining terga shorter. Metasomal tergites with basal crenulae: T2. Sublateral carinae on tergites: present. Median longitudinal carina on metasomal terga: absent; present on T1–T4. Shape of female T6: slightly convex. Anterior margin of S1: not produced anteriorly, straight. Felt fields on S2: present; obscured by setation. Felt fields on S3: present; obscured by setation. Ovipositor: <italic><tp:taxon-name><tp:taxon-name-part taxon-name-part-type="genus" reg="Scelio">Scelio</tp:taxon-name-part></tp:taxon-name></italic>-type (<xref ref-type="bibr" rid="B1">Austin and Field 1997</xref>).</p></tp:treatment-sec><tp:treatment-sec sec-type="Generic diagnosis" id="SECID0EPTAE"><title>Generic diagnosis.</title><p><italic><tp:taxon-name><tp:taxon-name-part taxon-name-part-type="genus" reg="Dichoteleas">Dichoteleas</tp:taxon-name-part></tp:taxon-name></italic> can be identified by its elongate maxillary palpi, lateral spines on the mesoscutellum, medial spine on the metascutellum, and well-developed postmarginal vein on the forewing. This taxon can be distinguished from <italic><tp:taxon-name><tp:taxon-name-part taxon-name-part-type="genus" reg="Neoscelio">Neoscelio</tp:taxon-name-part></tp:taxon-name></italic> by the short (or absent) setation on the eyes and the well-developed postmarginal vein. It may be distinguished from <italic><tp:taxon-name><tp:taxon-name-part taxon-name-part-type="genus" reg="Oxyteleia">Oxyteleia</tp:taxon-name-part></tp:taxon-name></italic> and <italic><tp:taxon-name><tp:taxon-name-part taxon-name-part-type="genus" reg="Oreiscelio">Oreiscelio</tp:taxon-name-part></tp:taxon-name></italic> since in <italic><tp:taxon-name><tp:taxon-name-part taxon-name-part-type="genus" reg="Dichoteleas">Dichoteleas</tp:taxon-name-part></tp:taxon-name></italic> the metascutellum only has a single median spine. The New World genus <italic><tp:taxon-name><tp:taxon-name-part taxon-name-part-type="genus" reg="Pseudoheptascelio">Pseudoheptascelio</tp:taxon-name-part></tp:taxon-name></italic> may also be interpreted to have a bidentate mesoscutellum. In that group the stigmal vein (r-rs) arises from the submarginal vein before it reaches the costal margin of the fore wing. In <italic><tp:taxon-name><tp:taxon-name-part taxon-name-part-type="genus" reg="Dichoteleas">Dichoteleas</tp:taxon-name-part></tp:taxon-name></italic>, the stigma vein arises from the costal margin.</p></tp:treatment-sec><tp:treatment-sec sec-type="distribution" id="SECID0EGVAE"><title>Distribution.</title><p><italic><tp:taxon-name><tp:taxon-name-part taxon-name-part-type="genus" reg="Dichoteleas">Dichoteleas</tp:taxon-name-part></tp:taxon-name></italic> species are known from Kenya, Tanzania, Malawi, northeastern South Africa, Madagascar, southern India, New Guinea and Far North Queensland in Australia (Figs <xref ref-type="fig" rid="F1">1–8</xref>). No specimens have yet been collected in other parts of sub-Saharan Africa, southeast Asia, or regions to the east of Papua New Guinea.</p><fig id="F1" position="float" orientation="portrait"><object-id xmlns:xlink="http://www.w3.org/1999/xlink" content-type="doi" xlink:type="simple">10.3897/zookeys.1182.104943.figures1-8</object-id><object-id xmlns:xlink="http://www.w3.org/1999/xlink" content-type="arpha" xlink:type="simple">F5231B3A-0AC2-5853-82D4-ACE3231565B1</object-id><label>Figures 1–8.</label><caption><p>Distribution of <italic><tp:taxon-name><tp:taxon-name-part taxon-name-part-type="genus" reg="Dichoteleas">Dichoteleas</tp:taxon-name-part></tp:taxon-name></italic> species <bold>1</bold><italic><tp:taxon-name><tp:taxon-name-part taxon-name-part-type="genus" reg="Dichoteleas">D.</tp:taxon-name-part><tp:taxon-name-part taxon-name-part-type="species" reg="rubyae">rubyae</tp:taxon-name-part></tp:taxon-name></italic><bold>2</bold><italic><tp:taxon-name><tp:taxon-name-part taxon-name-part-type="genus" reg="Dichoteleas">D.</tp:taxon-name-part><tp:taxon-name-part taxon-name-part-type="species" reg="ambositrae">ambositrae</tp:taxon-name-part></tp:taxon-name></italic><bold>3</bold><italic><tp:taxon-name><tp:taxon-name-part taxon-name-part-type="genus" reg="Dichoteleas">D.</tp:taxon-name-part><tp:taxon-name-part taxon-name-part-type="species" reg="striatus">striatus</tp:taxon-name-part></tp:taxon-name></italic><bold>4</bold><italic><tp:taxon-name><tp:taxon-name-part taxon-name-part-type="genus" reg="Dichoteleas">D.</tp:taxon-name-part><tp:taxon-name-part taxon-name-part-type="species" reg="hamatus">hamatus</tp:taxon-name-part></tp:taxon-name></italic><bold>5</bold><italic><tp:taxon-name><tp:taxon-name-part taxon-name-part-type="genus" reg="Dichoteleas">D.</tp:taxon-name-part><tp:taxon-name-part taxon-name-part-type="species" reg="fulgidus">fulgidus</tp:taxon-name-part></tp:taxon-name></italic><bold>6</bold><italic><tp:taxon-name><tp:taxon-name-part taxon-name-part-type="genus" reg="Dichoteleas">D.</tp:taxon-name-part><tp:taxon-name-part taxon-name-part-type="species" reg="fuscus">fuscus</tp:taxon-name-part></tp:taxon-name></italic><bold>7</bold><italic><tp:taxon-name><tp:taxon-name-part taxon-name-part-type="genus" reg="Dichoteleas">D.</tp:taxon-name-part><tp:taxon-name-part taxon-name-part-type="species" reg="rugosus">rugosus</tp:taxon-name-part></tp:taxon-name></italic><bold>8</bold><italic><tp:taxon-name><tp:taxon-name-part taxon-name-part-type="genus" reg="Dichoteleas">D.</tp:taxon-name-part><tp:taxon-name-part taxon-name-part-type="species" reg="subcoeruleus">subcoeruleus</tp:taxon-name-part></tp:taxon-name></italic>.</p></caption><graphic xmlns:xlink="http://www.w3.org/1999/xlink" xlink:href="zookeys-1182-183_article-104943__-g001.jpg" position="float" orientation="portrait" xlink:type="simple" id="oo_921027.jpg"><uri content-type="original_file" xlink:type="simple">https://binary.pensoft.net/fig/921027</uri></graphic></fig></tp:treatment-sec><ref-list><ref id="B11"><mixed-citation xmlns:xlink="http://www.w3.org/1999/xlink" xlink:type="simple"><person-group><name name-style="western"><surname>Kieffer</surname><given-names>JJ</given-names></name></person-group> (<year>1907</year>) <article-title>Beschreibung neuer im British Museum zu London aufbewahrter Proctotrypiden.</article-title><source>Berliner Entomologische Zeitschrift</source><volume>51</volume>: <fpage>279</fpage>–<lpage>302</lpage>. <ext-link xlink:href="10.1002/mmnd.47919060306" ext-link-type="doi" xlink:type="simple">https://doi.org/10.1002/mmnd.47919060306</ext-link></mixed-citation></ref><ref id="B3"><mixed-citation xmlns:xlink="http://www.w3.org/1999/xlink" xlink:type="simple"><person-group><name name-style="western"><surname>Brues</surname><given-names>CT</given-names></name></person-group> (<year>1908</year>) <article-title><tp:taxon-name><tp:taxon-name-part taxon-name-part-type="order">Hymenoptera</tp:taxon-name-part></tp:taxon-name>. Fam. <tp:taxon-name><tp:taxon-name-part taxon-name-part-type="family">Scelionidae</tp:taxon-name-part></tp:taxon-name>.</article-title><source>Genera Insectorum</source><volume>80</volume>: <fpage>1</fpage>–<lpage>59</lpage>. <ext-link xlink:href="https://www.biodiversitylibrary.org/item/105248#page/202/mode/1up" ext-link-type="uri" xlink:type="simple">https://www.biodiversitylibrary.org/item/105248#page/202/mode/1up</ext-link></mixed-citation></ref><ref id="B12"><mixed-citation xmlns:xlink="http://www.w3.org/1999/xlink" xlink:type="simple"><person-group><name name-style="western"><surname>Kieffer</surname><given-names>JJ</given-names></name></person-group> (<year>1908</year>) <article-title>Révision des <tp:taxon-name><tp:taxon-name-part taxon-name-part-type="family">Scelionidae</tp:taxon-name-part></tp:taxon-name> (Hyménoptères).</article-title><source>Annales de la Société Scientifique de Bruxelles</source><volume>32</volume>: <fpage>111</fpage>–<lpage>250</lpage>. <ext-link xlink:href="https://www.biodiversitylibrary.org/item/157108#page/457/mode/1up" ext-link-type="uri" xlink:type="simple">https://www.biodiversitylibrary.org/item/157108#page/457/mode/1up</ext-link></mixed-citation></ref><ref id="B13"><mixed-citation xmlns:xlink="http://www.w3.org/1999/xlink" xlink:type="simple"><person-group><name name-style="western"><surname>Kieffer</surname><given-names>JJ</given-names></name></person-group> (<year>1910</year>) <article-title><tp:taxon-name><tp:taxon-name-part taxon-name-part-type="order">Hymenoptera</tp:taxon-name-part></tp:taxon-name>. Fam. <tp:taxon-name><tp:taxon-name-part taxon-name-part-type="family">Scelionidae</tp:taxon-name-part></tp:taxon-name>. Addenda et corrigenda.</article-title><source>Genera Insectorum</source><volume>80</volume>: <fpage>61</fpage>–<lpage>112</lpage>. <ext-link xlink:href="https://biostor.org/reference/132766" ext-link-type="uri" xlink:type="simple">https://biostor.org/reference/132766</ext-link></mixed-citation></ref><ref id="B5"><mixed-citation xmlns:xlink="http://www.w3.org/1999/xlink" xlink:type="simple"><person-group><name name-style="western"><surname>Dodd</surname><given-names>AP</given-names></name></person-group> (<year>1913</year>) <article-title>Australian <tp:taxon-name><tp:taxon-name-part taxon-name-part-type="order">Hymenoptera</tp:taxon-name-part></tp:taxon-name><tp:taxon-name><tp:taxon-name-part taxon-name-part-type="superfamily">Proctotrypoidea</tp:taxon-name-part></tp:taxon-name>. No. 1.</article-title><source>Transactions of the Royal Society of South Australia</source><volume>37</volume>: <fpage>130</fpage>–<lpage>181</lpage>.</mixed-citation></ref><ref id="B14"><mixed-citation xmlns:xlink="http://www.w3.org/1999/xlink" xlink:type="simple"><person-group><name name-style="western"><surname>Kieffer</surname><given-names>JJ</given-names></name></person-group> (<year>1913</year>) <article-title><tp:taxon-name><tp:taxon-name-part taxon-name-part-type="family">Proctotrypidae</tp:taxon-name-part></tp:taxon-name> (3e partie).</article-title><source>Species des Hyménoptères d’Europe et d’Algérie</source><volume>11</volume>: <fpage>161</fpage>–<lpage>304</lpage>. <ext-link xlink:href="10.3406/lsoc.1980.1236" ext-link-type="doi" xlink:type="simple">https://doi.org/10.3406/lsoc.1980.1236</ext-link></mixed-citation></ref><ref id="B6"><mixed-citation xmlns:xlink="http://www.w3.org/1999/xlink" xlink:type="simple"><person-group><name name-style="western"><surname>Dodd</surname><given-names>AP</given-names></name></person-group> (<year>1926</year>) <article-title>New species of Australian <tp:taxon-name><tp:taxon-name-part taxon-name-part-type="superfamily">Proctotrypoidea</tp:taxon-name-part></tp:taxon-name>, with revisional notes.</article-title><source>Proceedings of the Linnean Society of New South Wales</source><volume>51</volume>: <fpage>369</fpage>–<lpage>381</lpage>. <ext-link xlink:href="10.5281/zenodo.23802" ext-link-type="doi" xlink:type="simple">https://doi.org/10.5281/zenodo.23802</ext-link></mixed-citation></ref><ref id="B15"><mixed-citation xmlns:xlink="http://www.w3.org/1999/xlink" xlink:type="simple"><person-group><name name-style="western"><surname>Kieffer</surname><given-names>JJ</given-names></name></person-group> (<year>1926</year>) <source><tp:taxon-name><tp:taxon-name-part taxon-name-part-type="family">Scelionidae</tp:taxon-name-part></tp:taxon-name>. Das Tierreich Vol. 48.</source><publisher-name>Walter de Gruyter &amp; Co.</publisher-name>, <publisher-loc>Berlin</publisher-loc>, <size units="page">885 pp</size>.</mixed-citation></ref><ref id="B18"><mixed-citation xmlns:xlink="http://www.w3.org/1999/xlink" xlink:type="simple"><person-group><name name-style="western"><surname>Masner</surname><given-names>L</given-names></name></person-group> (<year>1976</year>) Revisionary notes and keys to world genera of <tp:taxon-name><tp:taxon-name-part taxon-name-part-type="family">Scelionidae</tp:taxon-name-part></tp:taxon-name> (<tp:taxon-name><tp:taxon-name-part taxon-name-part-type="order">Hymenoptera</tp:taxon-name-part></tp:taxon-name>: <tp:taxon-name><tp:taxon-name-part taxon-name-part-type="superfamily">Proctotrupoidea</tp:taxon-name-part></tp:taxon-name>). Memoirs of the Entomological Society of Canada 108(S97): 1–87. <ext-link xlink:href="10.4039/entm10897fv" ext-link-type="doi" xlink:type="simple">https://doi.org/10.4039/entm10897fv</ext-link></mixed-citation></ref><ref id="B10"><mixed-citation xmlns:xlink="http://www.w3.org/1999/xlink" xlink:type="simple"><person-group><name name-style="western"><surname>Johnson</surname><given-names>NF</given-names></name></person-group> (<year>1992</year>) <article-title>Catalog of world <tp:taxon-name><tp:taxon-name-part taxon-name-part-type="superfamily">Proctotrupoidea</tp:taxon-name-part></tp:taxon-name> excluding <tp:taxon-name><tp:taxon-name-part taxon-name-part-type="family">Platygastridae</tp:taxon-name-part></tp:taxon-name>.</article-title><source>Memoirs of the American Entomological Institute</source><volume>51</volume>: <fpage>1</fpage>–<lpage>825</lpage>.</mixed-citation></ref><ref id="B22"><mixed-citation xmlns:xlink="http://www.w3.org/1999/xlink" xlink:type="simple"><person-group><name name-style="western"><surname>Rajmohana</surname><given-names>K</given-names></name></person-group> (<year>2006</year>) <article-title>Studies on <tp:taxon-name><tp:taxon-name-part taxon-name-part-type="superfamily">Proctotrupoidea</tp:taxon-name-part></tp:taxon-name> and <tp:taxon-name><tp:taxon-name-part taxon-name-part-type="superfamily">Platygastroidea</tp:taxon-name-part></tp:taxon-name> (<tp:taxon-name><tp:taxon-name-part taxon-name-part-type="order">Hymenoptera</tp:taxon-name-part></tp:taxon-name>: <tp:taxon-name><tp:taxon-name-part taxon-name-part-type="class">Insecta</tp:taxon-name-part></tp:taxon-name>) of Kerala.</article-title><source>Memoirs of the Zoological Survey of India</source><volume>21</volume>(<issue>1</issue>): <fpage>1</fpage>–<lpage>153</lpage>. <ext-link xlink:href="10.11609/JoTT.ZPJ.1570.2506-13" ext-link-type="doi" xlink:type="simple">https://doi.org/10.11609/JoTT.ZPJ.1570.2506-13</ext-link></mixed-citation></ref><ref id="B1"><mixed-citation xmlns:xlink="http://www.w3.org/1999/xlink" xlink:type="simple"><person-group><name name-style="western"><surname>Austin</surname><given-names>AD</given-names></name><name name-style="western"><surname>Field</surname><given-names>SA</given-names></name></person-group> (<year>1997</year>) <article-title>The ovipositor system of scelionid and platygastrid wasps (<tp:taxon-name><tp:taxon-name-part taxon-name-part-type="order">Hymenoptera</tp:taxon-name-part></tp:taxon-name>: <tp:taxon-name><tp:taxon-name-part taxon-name-part-type="superfamily">Platygastroidea</tp:taxon-name-part></tp:taxon-name>): comparative morphology and phylogenetic implications.</article-title><source>Invertebrate Systematics</source><volume>11</volume>(<issue>1</issue>): <fpage>1</fpage>–<lpage>87</lpage>. <ext-link xlink:href="10.1071/IT95048" ext-link-type="doi" xlink:type="simple">https://doi.org/10.1071/IT95048</ext-link></mixed-citation></ref></ref-list></tp:taxon-treatment>
