# Supplementary material for: ﻿A taxonomic revision of the Old World genus Dichoteleas Kieffer (Hymenoptera, Scelionidae)
Source: Zookeys. 2023 Oct 13;1182:183–205. doi: 10.3897/zookeys.1182.104943 (PMC10589757; doi:10.3897/zookeys.1182.104943)
Supplement: XML Treatment for Dichoteleas fulgidus [file zookeys.1182.104943-treatment3.xml]

<!DOCTYPE tp:taxon-treatment
  PUBLIC "-//TaxonX//DTD Taxonomic Treatment Publishing DTD v0 20100105//EN" "tax-treatment-NSO.dtd">
<tp:taxon-treatment xmlns:tp="http://www.plazi.org/taxpub"><tp:treatment-meta><kwd-group><label>Taxon classification</label><kwd>
                <named-content content-type="kingdom">Animalia</named-content>
              </kwd><kwd>
                <named-content content-type="order">Hymenoptera</named-content>
              </kwd><kwd>
                <named-content content-type="family">Scelionidae</named-content>
              </kwd></kwd-group><mixed-citation publication-type="journal"><person-group><name><surname>Schwartz</surname><given-names>Johanna</given-names></name><name><surname>Van Noort</surname><given-names>Simon</given-names></name><name><surname>Johnson</surname><given-names>Norman F.</given-names></name></person-group><article-title>﻿A taxonomic revision of the Old World genus <italic><tp:taxon-name><tp:taxon-name-part taxon-name-part-type="genus" reg="Dichoteleas">Dichoteleas</tp:taxon-name-part></tp:taxon-name></italic> Kieffer (<tp:taxon-name><tp:taxon-name-part taxon-name-part-type="order">Hymenoptera</tp:taxon-name-part></tp:taxon-name>, <tp:taxon-name><tp:taxon-name-part taxon-name-part-type="family">Scelionidae</tp:taxon-name-part></tp:taxon-name>)</article-title><source>Zookeys</source><day>13</day><month>10</month><year>2023</year><volume>1182</volume><fpage>183</fpage><lpage>205</lpage><pub-id pub-id-type="doi">10.3897/zookeys.1182.104943</pub-id></mixed-citation></tp:treatment-meta><tp:nomenclature><label>﻿</label><tp:taxon-name>
              <object-id xmlns:xlink="http://www.w3.org/1999/xlink" content-type="arpha" xlink:type="simple">6090B03D-9849-5263-8E7A-E783BD2FCBDA</object-id>
              <tp:taxon-name-part taxon-name-part-type="genus" reg="Dichoteleas">Dichoteleas</tp:taxon-name-part>
              <tp:taxon-name-part taxon-name-part-type="species" reg="fulgidus">fulgidus</tp:taxon-name-part>
              <object-id xmlns:xlink="http://www.w3.org/1999/xlink" content-type="zoobank" xlink:type="simple">https://zoobank.org/551D6CCD-7E66-496A-9B7C-53D007349DAC</object-id>
            </tp:taxon-name><tp:taxon-status xmlns:xlink="http://www.w3.org/1999/xlink" xlink:type="simple">sp. nov.</tp:taxon-status><xref ref-type="fig" rid="F1">Figs 5</xref><xref ref-type="fig" rid="F3">, 12–15</xref></tp:nomenclature><tp:treatment-sec sec-type="description" id="SECID0EV6AE"><title>Description.</title><p>Color of head: metallic blue. Hyperoccipital carina: present. Frontal depression: absent. Malar striae: absent. Facial striae: absent. Setation of eyes: absent. Sculpture of frons: smooth above interantennal prominence, areolate laterally. Setation of frons: sparsely setose throughout. Submedian carina: absent. Interantennal process: undifferentiated. Central keel: absent. Transverse pronotal carina: present. Color of pronotum: metallic blue. Pronotal cervical sulcus: absent. Mesepimeral sulcus: absent. Sulcus along mesopleural carina: absent. Mesoscutal suprahumeral sulcus: absent. Mesoscutal humeral sulcus: present as an uninterrupted groove. Median mesoscutal line: absent. Color of mesoscutum: metallic blue. Sculpture of mesoscutum: finely punctate without longitudinal striations. Notaulus: complete. Visibility of notaulus: unobscured. Parapsidal line: present. Sculpture of mesoscutellum: smooth. Shape of axillular carinae in lateral view: without a posteroventral hooklike projection. Color of axillular carina: metallic blue. Sculpture of T3–6: rugulose. Median carina on T1–T4: present.</p><fig id="F2" position="float" orientation="portrait"><object-id xmlns:xlink="http://www.w3.org/1999/xlink" content-type="doi" xlink:type="simple">10.3897/zookeys.1182.104943.figures9-11</object-id><object-id xmlns:xlink="http://www.w3.org/1999/xlink" content-type="arpha" xlink:type="simple">6B13B37F-A9AC-55D8-8E71-B09383C8EF41</object-id><label>Figures 9–11.</label><caption><p><italic><tp:taxon-name><tp:taxon-name-part taxon-name-part-type="genus" reg="Dichoteleas">Dichoteleas</tp:taxon-name-part><tp:taxon-name-part taxon-name-part-type="species" reg="ambositrae">ambositrae</tp:taxon-name-part></tp:taxon-name></italic> (F) (CASENT 2138155) <bold>9</bold> head, mesosoma, lateral view <bold>10</bold> head, anteroventral view <bold>11</bold> dorsal habitus.</p></caption><graphic xmlns:xlink="http://www.w3.org/1999/xlink" xlink:href="zookeys-1182-183_article-104943__-g002.jpg" position="float" orientation="portrait" xlink:type="simple" id="oo_921028.jpg"><uri content-type="original_file" xlink:type="simple">https://binary.pensoft.net/fig/921028</uri></graphic></fig></tp:treatment-sec><tp:treatment-sec sec-type="diagnosis" id="SECID0EZAAG"><title>Diagnosis.</title><p>This species can be identified by the presence of a dorsal median carina on T1–T4 of the metasoma, and it may be distinguished from <italic><tp:taxon-name><tp:taxon-name-part taxon-name-part-type="genus" reg="Dichoteleas">D.</tp:taxon-name-part><tp:taxon-name-part taxon-name-part-type="species" reg="subcoeruleus">subcoeruleus</tp:taxon-name-part></tp:taxon-name></italic> and <italic><tp:taxon-name><tp:taxon-name-part taxon-name-part-type="genus" reg="Dichoteleas">D.</tp:taxon-name-part><tp:taxon-name-part taxon-name-part-type="species" reg="fuscus">fuscus</tp:taxon-name-part></tp:taxon-name></italic> by the finely punctate sculpture of the mesoscutum.</p></tp:treatment-sec><tp:treatment-sec sec-type="etymology" id="SECID0EVBAG"><title>Etymology.</title><p>The epithet comes from the Latin word for “shiny,” referring to the smooth, metallic luster of the mesosoma. This epithet is treated as an adjective.</p></tp:treatment-sec><tp:treatment-sec sec-type="distribution" id="SECID0E1BAG"><title>Distribution.</title><p>Indonesia (Papua Barat).</p></tp:treatment-sec><tp:treatment-sec sec-type="material" id="SECID0E6BAG"><title>Material examined.</title><p><bold><italic>Holotype</italic></bold>, female: <bold>Indonesia</bold>: FakFak S. coast of Bomberai, 100–700m; <abbrev xmlns:xlink="http://www.w3.org/1999/xlink" content-type="institution" xlink:title="C.A. Triplehorn Insect Collection" id="ABBRID0EMCAG" xlink:type="simple">OSUC</abbrev> 234427 (<named-content xmlns:xlink="http://www.w3.org/1999/xlink" content-type="dwc:institutional_code" xlink:title="Bernice P. Bishop Museum" xlink:href="http://grbio.org/institution/bishop-museum" xlink:type="simple">BPBM</named-content>). <italic>Paratypes</italic>. <bold>Indonesia</bold>: 3 males, <abbrev xmlns:xlink="http://www.w3.org/1999/xlink" content-type="institution" xlink:title="C.A. Triplehorn Insect Collection" id="ABBRID0E1CAG" xlink:type="simple">OSUC</abbrev> 234420–234421, 234425 (<named-content xmlns:xlink="http://www.w3.org/1999/xlink" content-type="dwc:institutional_code" xlink:title="Bernice P. Bishop Museum" xlink:href="http://grbio.org/institution/bishop-museum" xlink:type="simple">BPBM</named-content>).</p><fig id="F3" position="float" orientation="portrait"><object-id xmlns:xlink="http://www.w3.org/1999/xlink" content-type="doi" xlink:type="simple">10.3897/zookeys.1182.104943.figures12-15</object-id><object-id xmlns:xlink="http://www.w3.org/1999/xlink" content-type="arpha" xlink:type="simple">6E16465D-6B54-59C4-964E-6579F788A4F5</object-id><label>Figures 12–15.</label><caption><p><italic><tp:taxon-name><tp:taxon-name-part taxon-name-part-type="genus" reg="Dichoteleas">Dichoteleas</tp:taxon-name-part><tp:taxon-name-part taxon-name-part-type="species" reg="fulgidus">fulgidus</tp:taxon-name-part></tp:taxon-name></italic> (F) (<abbrev xmlns:xlink="http://www.w3.org/1999/xlink" content-type="institution" xlink:title="C.A. Triplehorn Insect Collection" id="ABBRID0EXDAG" xlink:type="simple">OSUC</abbrev> 0234427) <bold>12</bold> head, mesosoma, lateral view <bold>13</bold> head, anteroventral view <bold>14</bold> metasoma, dorsal view <bold>15</bold> head, mesosoma, dorsal view.</p></caption><graphic xmlns:xlink="http://www.w3.org/1999/xlink" xlink:href="zookeys-1182-183_article-104943__-g003.jpg" position="float" orientation="portrait" xlink:type="simple" id="oo_921029.jpg"><uri content-type="original_file" xlink:type="simple">https://binary.pensoft.net/fig/921029</uri></graphic></fig></tp:treatment-sec><tp:treatment-sec><!--Section generated to contain objects referenced in tp:taxon-treatment.--><fig id="F1" position="float" orientation="portrait"><object-id xmlns:xlink="http://www.w3.org/1999/xlink" content-type="doi" xlink:type="simple">10.3897/zookeys.1182.104943.figures1-8</object-id><object-id xmlns:xlink="http://www.w3.org/1999/xlink" content-type="arpha" xlink:type="simple">F5231B3A-0AC2-5853-82D4-ACE3231565B1</object-id><label>Figures 1–8.</label><caption><p>Distribution of <italic><tp:taxon-name><tp:taxon-name-part taxon-name-part-type="genus" reg="Dichoteleas">Dichoteleas</tp:taxon-name-part></tp:taxon-name></italic> species <bold>1</bold><italic><tp:taxon-name><tp:taxon-name-part taxon-name-part-type="genus" reg="Dichoteleas">D.</tp:taxon-name-part><tp:taxon-name-part taxon-name-part-type="species" reg="rubyae">rubyae</tp:taxon-name-part></tp:taxon-name></italic><bold>2</bold><italic><tp:taxon-name><tp:taxon-name-part taxon-name-part-type="genus" reg="Dichoteleas">D.</tp:taxon-name-part><tp:taxon-name-part taxon-name-part-type="species" reg="ambositrae">ambositrae</tp:taxon-name-part></tp:taxon-name></italic><bold>3</bold><italic><tp:taxon-name><tp:taxon-name-part taxon-name-part-type="genus" reg="Dichoteleas">D.</tp:taxon-name-part><tp:taxon-name-part taxon-name-part-type="species" reg="striatus">striatus</tp:taxon-name-part></tp:taxon-name></italic><bold>4</bold><italic><tp:taxon-name><tp:taxon-name-part taxon-name-part-type="genus" reg="Dichoteleas">D.</tp:taxon-name-part><tp:taxon-name-part taxon-name-part-type="species" reg="hamatus">hamatus</tp:taxon-name-part></tp:taxon-name></italic><bold>5</bold><italic><tp:taxon-name><tp:taxon-name-part taxon-name-part-type="genus" reg="Dichoteleas">D.</tp:taxon-name-part><tp:taxon-name-part taxon-name-part-type="species" reg="fulgidus">fulgidus</tp:taxon-name-part></tp:taxon-name></italic><bold>6</bold><italic><tp:taxon-name><tp:taxon-name-part taxon-name-part-type="genus" reg="Dichoteleas">D.</tp:taxon-name-part><tp:taxon-name-part taxon-name-part-type="species" reg="fuscus">fuscus</tp:taxon-name-part></tp:taxon-name></italic><bold>7</bold><italic><tp:taxon-name><tp:taxon-name-part taxon-name-part-type="genus" reg="Dichoteleas">D.</tp:taxon-name-part><tp:taxon-name-part taxon-name-part-type="species" reg="rugosus">rugosus</tp:taxon-name-part></tp:taxon-name></italic><bold>8</bold><italic><tp:taxon-name><tp:taxon-name-part taxon-name-part-type="genus" reg="Dichoteleas">D.</tp:taxon-name-part><tp:taxon-name-part taxon-name-part-type="species" reg="subcoeruleus">subcoeruleus</tp:taxon-name-part></tp:taxon-name></italic>.</p></caption><graphic xmlns:xlink="http://www.w3.org/1999/xlink" xlink:href="zookeys-1182-183_article-104943__-g001.jpg" position="float" orientation="portrait" xlink:type="simple" id="oo_921027.jpg"><uri content-type="original_file" xlink:type="simple">https://binary.pensoft.net/fig/921027</uri></graphic></fig></tp:treatment-sec></tp:taxon-treatment>
