# Supplementary material for: ﻿A taxonomic revision of the Old World genus Dichoteleas Kieffer (Hymenoptera, Scelionidae)
Source: Zookeys. 2023 Oct 13;1182:183–205. doi: 10.3897/zookeys.1182.104943 (PMC10589757; doi:10.3897/zookeys.1182.104943)
Supplement: XML Treatment for Dichoteleas indicus [file zookeys.1182.104943-treatment6.xml]

<!DOCTYPE tp:taxon-treatment
  PUBLIC "-//TaxonX//DTD Taxonomic Treatment Publishing DTD v0 20100105//EN" "tax-treatment-NSO.dtd">
<tp:taxon-treatment xmlns:tp="http://www.plazi.org/taxpub"><tp:treatment-meta><kwd-group><label>Taxon classification</label><kwd>
                <named-content content-type="kingdom">Animalia</named-content>
              </kwd><kwd>
                <named-content content-type="order">Hymenoptera</named-content>
              </kwd><kwd>
                <named-content content-type="family">Scelionidae</named-content>
              </kwd></kwd-group><mixed-citation publication-type="journal"><person-group><name><surname>Schwartz</surname><given-names>Johanna</given-names></name><name><surname>Van Noort</surname><given-names>Simon</given-names></name><name><surname>Johnson</surname><given-names>Norman F.</given-names></name></person-group><article-title>﻿A taxonomic revision of the Old World genus <italic><tp:taxon-name><tp:taxon-name-part taxon-name-part-type="genus" reg="Dichoteleas">Dichoteleas</tp:taxon-name-part></tp:taxon-name></italic> Kieffer (<tp:taxon-name><tp:taxon-name-part taxon-name-part-type="order">Hymenoptera</tp:taxon-name-part></tp:taxon-name>, <tp:taxon-name><tp:taxon-name-part taxon-name-part-type="family">Scelionidae</tp:taxon-name-part></tp:taxon-name>)</article-title><source>Zookeys</source><day>13</day><month>10</month><year>2023</year><volume>1182</volume><fpage>183</fpage><lpage>205</lpage><pub-id pub-id-type="doi">10.3897/zookeys.1182.104943</pub-id></mixed-citation></tp:treatment-meta><tp:nomenclature><label>﻿</label><tp:taxon-name>
              <object-id xmlns:xlink="http://www.w3.org/1999/xlink" content-type="arpha" xlink:type="simple">AAEAF8D2-BA5C-5D80-B539-C6F21052D530</object-id>
              <tp:taxon-name-part taxon-name-part-type="genus" reg="Dichoteleas">Dichoteleas</tp:taxon-name-part>
              <tp:taxon-name-part taxon-name-part-type="species" reg="indicus">indicus</tp:taxon-name-part>
            </tp:taxon-name><tp:taxon-authority>Saraswat</tp:taxon-authority><xref ref-type="fig" rid="F6">Figs 22–25</xref><tp:nomenclature-citation-list><tp:nomenclature-citation><tp:taxon-name>
                  <tp:taxon-name-part taxon-name-part-type="genus" reg="Dichoteleas">Dichoteleas</tp:taxon-name-part>
                  <tp:taxon-name-part taxon-name-part-type="species" reg="indicus">indicus</tp:taxon-name-part>
                </tp:taxon-name><comment>Saraswat, 1982: 350 (original description); Johnson, 1992: 367 (catalogued, type information).</comment></tp:nomenclature-citation></tp:nomenclature-citation-list></tp:nomenclature><tp:treatment-sec sec-type="description" id="SECID0EPRAG"><title>Description.</title><p>Color of head: black. Hyperoccipital carina: present. Frontal depression: absent. Malar striae: present. Facial striae: present. Setation of eyes: sparse, with few scattered fine hairs. Sculpture of frons: primarily rugulose. Setation of frons: sparsely setose throughout. Submedian carina: present. Interantennal process: produced anteriorly, margined by depression. Central keel: present. Transverse pronotal carina: present. Color of pronotum: dark brown to black. Pronotal cervical sulcus: present. Mesepimeral sulcus: absent. Sulcus along mesopleural carina: absent. Mesoscutal suprahumeral sulcus: absent. Mesoscutal humeral sulcus: present as an uninterrupted groove. Median mesoscutal line: present. Color of mesoscutum: dark brown to black. Sculpture of mesoscutum: rugulose. Notaulus: complete. Visibility of notaulus: slightly obscured by mesoscutal sculpture. Parapsidal line: present. Sculpture of mesoscutellum: rugulose. Shape of axillular carinae in lateral view: without a posteroventral hooklike projection. Color of axillular carina: yellow. Sculpture of T3–6: strigate and finely punctate. Median carina on T1–T4: absent.</p><fig id="F5" position="float" orientation="portrait"><object-id xmlns:xlink="http://www.w3.org/1999/xlink" content-type="doi" xlink:type="simple">10.3897/zookeys.1182.104943.figures19-21</object-id><object-id xmlns:xlink="http://www.w3.org/1999/xlink" content-type="arpha" xlink:type="simple">CAA09184-6B0E-5151-83F5-F51D309D1EA4</object-id><label>Figures 19–21.</label><caption><p><italic><tp:taxon-name><tp:taxon-name-part taxon-name-part-type="genus" reg="Dichoteleas">Dichoteleas</tp:taxon-name-part><tp:taxon-name-part taxon-name-part-type="species" reg="hamatus">hamatus</tp:taxon-name-part></tp:taxon-name></italic> (F) (<abbrev xmlns:xlink="http://www.w3.org/1999/xlink" content-type="institution" xlink:title="C.A. Triplehorn Insect Collection" id="ABBRID0EHSAG" xlink:type="simple">OSUC</abbrev> 56306) <bold>19</bold> head, mesosoma, lateral view <bold>20</bold> head, anteroventral view <bold>21</bold> dorsal habitus.</p></caption><graphic xmlns:xlink="http://www.w3.org/1999/xlink" xlink:href="zookeys-1182-183_article-104943__-g005.jpg" position="float" orientation="portrait" xlink:type="simple" id="oo_921031.jpg"><uri content-type="original_file" xlink:type="simple">https://binary.pensoft.net/fig/921031</uri></graphic></fig><fig id="F6" position="float" orientation="portrait"><object-id xmlns:xlink="http://www.w3.org/1999/xlink" content-type="doi" xlink:type="simple">10.3897/zookeys.1182.104943.figures22-25</object-id><object-id xmlns:xlink="http://www.w3.org/1999/xlink" content-type="arpha" xlink:type="simple">4EC3BF7E-452C-5777-8498-4B276BF742E5</object-id><label>Figures 22–25.</label><caption><p><italic><tp:taxon-name><tp:taxon-name-part taxon-name-part-type="genus" reg="Dichoteleas">Dichoteleas</tp:taxon-name-part><tp:taxon-name-part taxon-name-part-type="species" reg="indicus">indicus</tp:taxon-name-part></tp:taxon-name></italic> (M) (USNMENT 01109962) <bold>22</bold> mesosoma, lateral view <bold>23</bold> head, anteroventral view <bold>24</bold> head, mesosoma, dorsal view <bold>25</bold> metasoma, dorsal view.</p></caption><graphic xmlns:xlink="http://www.w3.org/1999/xlink" xlink:href="zookeys-1182-183_article-104943__-g006.jpg" position="float" orientation="portrait" xlink:type="simple" id="oo_921032.jpg"><uri content-type="original_file" xlink:type="simple">https://binary.pensoft.net/fig/921032</uri></graphic></fig></tp:treatment-sec><tp:treatment-sec sec-type="diagnosis" id="SECID0EXTAG"><title>Diagnosis.</title><p>This species can be distinguished by the anteriorly produced interantennal process and the presence of the central keel.</p></tp:treatment-sec><tp:treatment-sec sec-type="distribution" id="SECID0E3TAG"><title>Distribution.</title><p>India (Kerala).</p></tp:treatment-sec><tp:treatment-sec sec-type="material" id="SECID0EBUAG"><title>Material examined.</title><p>Holotype, male: <bold>India</bold>: School of Entomology, St. John’s College; USNMENT 01109962. <bold>India</bold>: 1 female, <abbrev xmlns:xlink="http://www.w3.org/1999/xlink" content-type="institution" xlink:title="C.A. Triplehorn Insect Collection" id="ABBRID0ELUAG" xlink:type="simple">OSUC</abbrev> 875044 (<named-content xmlns:xlink="http://www.w3.org/1999/xlink" content-type="dwc:institutional_code" xlink:title="Canadian National Collection of Insects" xlink:href="http://grbio.org/institution/canadian-national-collection-insects" xlink:type="simple">CNCI</named-content>).</p></tp:treatment-sec></tp:taxon-treatment>
