# Supplementary material for: ﻿A taxonomic revision of the Old World genus Dichoteleas Kieffer (Hymenoptera, Scelionidae)
Source: Zookeys. 2023 Oct 13;1182:183–205. doi: 10.3897/zookeys.1182.104943 (PMC10589757; doi:10.3897/zookeys.1182.104943)
Supplement: XML Treatment for Dichoteleas rubyae [file zookeys.1182.104943-treatment7.xml]

<!DOCTYPE tp:taxon-treatment
  PUBLIC "-//TaxonX//DTD Taxonomic Treatment Publishing DTD v0 20100105//EN" "tax-treatment-NSO.dtd">
<tp:taxon-treatment xmlns:tp="http://www.plazi.org/taxpub"><tp:treatment-meta><kwd-group><label>Taxon classification</label><kwd>
                <named-content content-type="kingdom">Animalia</named-content>
              </kwd><kwd>
                <named-content content-type="order">Hymenoptera</named-content>
              </kwd><kwd>
                <named-content content-type="family">Scelionidae</named-content>
              </kwd></kwd-group><mixed-citation publication-type="journal"><person-group><name><surname>Schwartz</surname><given-names>Johanna</given-names></name><name><surname>Van Noort</surname><given-names>Simon</given-names></name><name><surname>Johnson</surname><given-names>Norman F.</given-names></name></person-group><article-title>﻿A taxonomic revision of the Old World genus <italic><tp:taxon-name><tp:taxon-name-part taxon-name-part-type="genus" reg="Dichoteleas">Dichoteleas</tp:taxon-name-part></tp:taxon-name></italic> Kieffer (<tp:taxon-name><tp:taxon-name-part taxon-name-part-type="order">Hymenoptera</tp:taxon-name-part></tp:taxon-name>, <tp:taxon-name><tp:taxon-name-part taxon-name-part-type="family">Scelionidae</tp:taxon-name-part></tp:taxon-name>)</article-title><source>Zookeys</source><day>13</day><month>10</month><year>2023</year><volume>1182</volume><fpage>183</fpage><lpage>205</lpage><pub-id pub-id-type="doi">10.3897/zookeys.1182.104943</pub-id></mixed-citation></tp:treatment-meta><tp:nomenclature><label>﻿</label><tp:taxon-name>
              <object-id xmlns:xlink="http://www.w3.org/1999/xlink" content-type="arpha" xlink:type="simple">683C18AF-8826-5B08-8C8B-D9C0307CD016</object-id>
              <tp:taxon-name-part taxon-name-part-type="genus" reg="Dichoteleas">Dichoteleas</tp:taxon-name-part>
              <tp:taxon-name-part taxon-name-part-type="species" reg="rubyae">rubyae</tp:taxon-name-part>
              <object-id xmlns:xlink="http://www.w3.org/1999/xlink" content-type="zoobank" xlink:type="simple">https://zoobank.org/A33B1DD4-261B-4969-957E-26E7C3D654A1</object-id>
            </tp:taxon-name><tp:taxon-status xmlns:xlink="http://www.w3.org/1999/xlink" xlink:type="simple">sp. nov.</tp:taxon-status><xref ref-type="fig" rid="F1">Figs 1</xref><xref ref-type="fig" rid="F7">, 26–28</xref></tp:nomenclature><tp:treatment-sec sec-type="description" id="SECID0EGWAG"><title>Description.</title><p>Color of head: black. Hyperoccipital carina: absent. Frontal depression: present, shallow. Malar striae: present. Facial striae: present. Setation of eyes: absent. Sculpture of frons: smooth above interantennal prominence, areolate laterally. Setation of frons: sparsely setose throughout. Submedian carina: absent. Interantennal process: undifferentiated. Central keel: absent. Transverse pronotal carina: absent. Color of pronotum: red. Pronotal cervical sulcus: present. Mesepimeral sulcus: present. Sulcus along mesopleural carina: foveolate. Mesoscutal suprahumeral sulcus: present. Mesoscutal humeral sulcus: present, foveolate. Median mesoscutal line: absent. Color of mesoscutum: red. Sculpture of mesoscutum: areolate-rugose. Notaulus: complete. Visibility of notaulus: slightly obscured by mesoscutal sculpture. Parapsidal line: present. Sculpture of mesoscutellum: smooth. Shape of axillular carinae: without a posteroventral hooklike projection. Color of axillular carina: yellow. Sculpture of T3–6: rugulose and finely punctate. Median carina on T1– T4: absent.</p></tp:treatment-sec><tp:treatment-sec sec-type="diagnosis" id="SECID0ELWAG"><title>Diagnosis.</title><p>This species can be distinguished from <italic><tp:taxon-name><tp:taxon-name-part taxon-name-part-type="genus" reg="Dichoteleas">D.</tp:taxon-name-part><tp:taxon-name-part taxon-name-part-type="species" reg="rugosus">rugosus</tp:taxon-name-part></tp:taxon-name></italic> by its reddish mesosoma and the smooth mesoscutellum.</p></tp:treatment-sec><tp:treatment-sec sec-type="etymology" id="SECID0E3WAG"><title>Etymology.</title><p>The epithet <italic><tp:taxon-name><tp:taxon-name-part taxon-name-part-type="genus" reg="Dichoteleas"/><tp:taxon-name-part taxon-name-part-type="species" reg="rubyae">rubyae</tp:taxon-name-part></tp:taxon-name></italic> in honor of the first author’s grandmother, Ruby Thomas. The name also refers to the red coloration of the mesosoma. This epithet is treated as a noun in the genitive case.</p></tp:treatment-sec><tp:treatment-sec sec-type="distribution" id="SECID0EMXAG"><title>Distribution.</title><p>Madagascar (Antsiranana, Ranomafana).</p></tp:treatment-sec><tp:treatment-sec sec-type="material" id="SECID0ERXAG"><title>Material examined.</title><p><bold><italic>Holotype</italic></bold>, female: <bold>Madagascar</bold>: Prov. Antsiranana, Forêt de Binara, 375m; CASENT 2134207 (<named-content xmlns:xlink="http://www.w3.org/1999/xlink" content-type="dwc:institutional_code" xlink:title="California Academy of Sciences" xlink:href="http://grbio.org/institution/california-academy-sciences" xlink:type="simple">CAS</named-content>). <bold><italic>Paratypes</italic>. Madagascar</bold>: 19 females, 7 males, CASENT 2043443–2043447, 2131300–2131302, 2134208–2134212, 2137245, 2137863 (<named-content xmlns:xlink="http://www.w3.org/1999/xlink" content-type="dwc:institutional_code" xlink:title="California Academy of Sciences" xlink:href="http://grbio.org/institution/california-academy-sciences" xlink:type="simple">CAS</named-content>), <abbrev xmlns:xlink="http://www.w3.org/1999/xlink" content-type="institution" xlink:title="C.A. Triplehorn Insect Collection" id="ABBRID0EMYAG" xlink:type="simple">OSUC</abbrev> 874887, 874942 (<named-content xmlns:xlink="http://www.w3.org/1999/xlink" content-type="dwc:institutional_code" xlink:title="Canadian National Collection of Insects" xlink:href="http://grbio.org/institution/canadian-national-collection-insects" xlink:type="simple">CNCI</named-content>); CASENT 2042724–2042725, 2043436-2043442, 2134212, 2137245, 2137863 (<abbrev xmlns:xlink="http://www.w3.org/1999/xlink" content-type="institution" xlink:title="C.A. Triplehorn Insect Collection" id="ABBRID0EWYAG" xlink:type="simple">OSUC</abbrev>).</p></tp:treatment-sec><tp:treatment-sec sec-type="comments" id="SECID0E2YAG"><title>Comments.</title><p>There is some variation in the visibility of the notauli. In most specimens, the notauli were obscured by the mesoscutal sculpture, but one specimen (CASENT 2137863) had clearly defined notauli.</p></tp:treatment-sec><tp:treatment-sec><!--Section generated to contain objects referenced in tp:taxon-treatment.--><fig id="F1" position="float" orientation="portrait"><object-id xmlns:xlink="http://www.w3.org/1999/xlink" content-type="doi" xlink:type="simple">10.3897/zookeys.1182.104943.figures1-8</object-id><object-id xmlns:xlink="http://www.w3.org/1999/xlink" content-type="arpha" xlink:type="simple">F5231B3A-0AC2-5853-82D4-ACE3231565B1</object-id><label>Figures 1–8.</label><caption><p>Distribution of <italic><tp:taxon-name><tp:taxon-name-part taxon-name-part-type="genus" reg="Dichoteleas">Dichoteleas</tp:taxon-name-part></tp:taxon-name></italic> species <bold>1</bold><italic><tp:taxon-name><tp:taxon-name-part taxon-name-part-type="genus" reg="Dichoteleas">D.</tp:taxon-name-part><tp:taxon-name-part taxon-name-part-type="species" reg="rubyae">rubyae</tp:taxon-name-part></tp:taxon-name></italic><bold>2</bold><italic><tp:taxon-name><tp:taxon-name-part taxon-name-part-type="genus" reg="Dichoteleas">D.</tp:taxon-name-part><tp:taxon-name-part taxon-name-part-type="species" reg="ambositrae">ambositrae</tp:taxon-name-part></tp:taxon-name></italic><bold>3</bold><italic><tp:taxon-name><tp:taxon-name-part taxon-name-part-type="genus" reg="Dichoteleas">D.</tp:taxon-name-part><tp:taxon-name-part taxon-name-part-type="species" reg="striatus">striatus</tp:taxon-name-part></tp:taxon-name></italic><bold>4</bold><italic><tp:taxon-name><tp:taxon-name-part taxon-name-part-type="genus" reg="Dichoteleas">D.</tp:taxon-name-part><tp:taxon-name-part taxon-name-part-type="species" reg="hamatus">hamatus</tp:taxon-name-part></tp:taxon-name></italic><bold>5</bold><italic><tp:taxon-name><tp:taxon-name-part taxon-name-part-type="genus" reg="Dichoteleas">D.</tp:taxon-name-part><tp:taxon-name-part taxon-name-part-type="species" reg="fulgidus">fulgidus</tp:taxon-name-part></tp:taxon-name></italic><bold>6</bold><italic><tp:taxon-name><tp:taxon-name-part taxon-name-part-type="genus" reg="Dichoteleas">D.</tp:taxon-name-part><tp:taxon-name-part taxon-name-part-type="species" reg="fuscus">fuscus</tp:taxon-name-part></tp:taxon-name></italic><bold>7</bold><italic><tp:taxon-name><tp:taxon-name-part taxon-name-part-type="genus" reg="Dichoteleas">D.</tp:taxon-name-part><tp:taxon-name-part taxon-name-part-type="species" reg="rugosus">rugosus</tp:taxon-name-part></tp:taxon-name></italic><bold>8</bold><italic><tp:taxon-name><tp:taxon-name-part taxon-name-part-type="genus" reg="Dichoteleas">D.</tp:taxon-name-part><tp:taxon-name-part taxon-name-part-type="species" reg="subcoeruleus">subcoeruleus</tp:taxon-name-part></tp:taxon-name></italic>.</p></caption><graphic xmlns:xlink="http://www.w3.org/1999/xlink" xlink:href="zookeys-1182-183_article-104943__-g001.jpg" position="float" orientation="portrait" xlink:type="simple" id="oo_921027.jpg"><uri content-type="original_file" xlink:type="simple">https://binary.pensoft.net/fig/921027</uri></graphic></fig><fig id="F7" position="float" orientation="portrait"><object-id xmlns:xlink="http://www.w3.org/1999/xlink" content-type="doi" xlink:type="simple">10.3897/zookeys.1182.104943.figures26-28</object-id><object-id xmlns:xlink="http://www.w3.org/1999/xlink" content-type="arpha" xlink:type="simple">8EB63904-22ED-5007-97BD-C7962F3D4ED8</object-id><label>Figures 26–28.</label><caption><p><italic><tp:taxon-name><tp:taxon-name-part taxon-name-part-type="genus" reg="Dichoteleas">Dichoteleas</tp:taxon-name-part><tp:taxon-name-part taxon-name-part-type="species" reg="rubyae">rubyae</tp:taxon-name-part></tp:taxon-name></italic> (F) (CASENT 2137863) <bold>26</bold> head, mesosoma, lateral view <bold>27</bold> head, anteroventral view <bold>28</bold> dorsal habitus.</p></caption><graphic xmlns:xlink="http://www.w3.org/1999/xlink" xlink:href="zookeys-1182-183_article-104943__-g007.jpg" position="float" orientation="portrait" xlink:type="simple" id="oo_921033.jpg"><uri content-type="original_file" xlink:type="simple">https://binary.pensoft.net/fig/921033</uri></graphic></fig></tp:treatment-sec></tp:taxon-treatment>
