# Supplementary material for: ﻿A taxonomic revision of the Old World genus Dichoteleas Kieffer (Hymenoptera, Scelionidae)
Source: Zookeys. 2023 Oct 13;1182:183–205. doi: 10.3897/zookeys.1182.104943 (PMC10589757; doi:10.3897/zookeys.1182.104943)
Supplement: XML Treatment for Dichoteleas rugosus [file zookeys.1182.104943-treatment8.xml]

<!DOCTYPE tp:taxon-treatment
  PUBLIC "-//TaxonX//DTD Taxonomic Treatment Publishing DTD v0 20100105//EN" "tax-treatment-NSO.dtd">
<tp:taxon-treatment xmlns:tp="http://www.plazi.org/taxpub"><tp:treatment-meta><kwd-group><label>Taxon classification</label><kwd>
                <named-content content-type="kingdom">Animalia</named-content>
              </kwd><kwd>
                <named-content content-type="order">Hymenoptera</named-content>
              </kwd><kwd>
                <named-content content-type="family">Scelionidae</named-content>
              </kwd></kwd-group><mixed-citation publication-type="journal"><person-group><name><surname>Schwartz</surname><given-names>Johanna</given-names></name><name><surname>Van Noort</surname><given-names>Simon</given-names></name><name><surname>Johnson</surname><given-names>Norman F.</given-names></name></person-group><article-title>﻿A taxonomic revision of the Old World genus <italic><tp:taxon-name><tp:taxon-name-part taxon-name-part-type="genus" reg="Dichoteleas">Dichoteleas</tp:taxon-name-part></tp:taxon-name></italic> Kieffer (<tp:taxon-name><tp:taxon-name-part taxon-name-part-type="order">Hymenoptera</tp:taxon-name-part></tp:taxon-name>, <tp:taxon-name><tp:taxon-name-part taxon-name-part-type="family">Scelionidae</tp:taxon-name-part></tp:taxon-name>)</article-title><source>Zookeys</source><day>13</day><month>10</month><year>2023</year><volume>1182</volume><fpage>183</fpage><lpage>205</lpage><pub-id pub-id-type="doi">10.3897/zookeys.1182.104943</pub-id></mixed-citation></tp:treatment-meta><tp:nomenclature><label>﻿</label><tp:taxon-name>
              <object-id xmlns:xlink="http://www.w3.org/1999/xlink" content-type="arpha" xlink:type="simple">BED2E917-4A7B-5C93-BE08-F7E2A849A957</object-id>
              <tp:taxon-name-part taxon-name-part-type="genus" reg="Dichoteleas">Dichoteleas</tp:taxon-name-part>
              <tp:taxon-name-part taxon-name-part-type="species" reg="rugosus">rugosus</tp:taxon-name-part>
            </tp:taxon-name><tp:taxon-authority>Kieffer</tp:taxon-authority><xref ref-type="fig" rid="F1">Figs 7</xref><xref ref-type="fig" rid="F8">, 29–31</xref><tp:nomenclature-citation-list><tp:nomenclature-citation><tp:taxon-name>
                  <tp:taxon-name-part taxon-name-part-type="genus" reg="Dichoteleas">Dichoteleas</tp:taxon-name-part>
                  <tp:taxon-name-part taxon-name-part-type="species" reg="rugosus">rugosus</tp:taxon-name-part>
                </tp:taxon-name><comment>Kieffer, 1907: 297 (original description); Kieffer, 1926: 351 (description, keyed); Dodd, 1926: 370 (description); Masner, 1965: 72 (type information); Galloway, 1976: 90 (type information); Johnson, 1992: 367 (catalogued, type information).</comment></tp:nomenclature-citation><tp:nomenclature-citation><tp:taxon-name>
                  <tp:taxon-name-part taxon-name-part-type="genus" reg="Dichoteleas">Dichoteleas</tp:taxon-name-part>
                  <tp:taxon-name-part taxon-name-part-type="species" reg="pappi">pappi</tp:taxon-name-part>
                </tp:taxon-name><comment>Szabó, 1971: 319 (original description); <xref ref-type="bibr" rid="B7">Galloway 1976</xref>: 90 (type information); Johnson, 1992: 367 (catalogued, type information), new synonymy.</comment></tp:nomenclature-citation></tp:nomenclature-citation-list></tp:nomenclature><tp:treatment-sec sec-type="description" id="SECID0EL2AG"><title>Description.</title><p>Color of head: black. Hyperoccipital carina: absent. Frontal depression: absent. Malar striae: present. Facial striae: present. Setation of eyes: absent. Sculpture of frons: smooth above interantennal prominence, areolate laterally. Setation of frons: sparsely setose throughout. Submedian carina: absent. Interantennal process: undifferentiated. Central keel: absent. Transverse pronotal carina: present. Color of pronotum: dark brown to black. Pronotal cervical sulcus: present. Mesepimeral sulcus: present. Sulcus along mesopleural carina: foveolate. Mesoscutal suprahumeral sulcus: absent. Mesoscutal humeral sulcus: present, foveolate. Median mesoscutal line: absent. Color of mesoscutum: dark brown to black. Sculpture of mesoscutum: punctate with longitudinal striations between notauli. Notaulus: complete. Visibility of notaulus: unobscured. Parapsidal line: present. Sculpture of mesoscutellum: punctate. Shape of axillular carinae in lateral view: without a posteroventral hooklike projection. Color of axillular carina: brown. Sculpture of T3–6: rugulose and finely punctate. Median carina on T1–T4: absent.</p><fig id="F7" position="float" orientation="portrait"><object-id xmlns:xlink="http://www.w3.org/1999/xlink" content-type="doi" xlink:type="simple">10.3897/zookeys.1182.104943.figures26-28</object-id><object-id xmlns:xlink="http://www.w3.org/1999/xlink" content-type="arpha" xlink:type="simple">8EB63904-22ED-5007-97BD-C7962F3D4ED8</object-id><label>Figures 26–28.</label><caption><p><italic><tp:taxon-name><tp:taxon-name-part taxon-name-part-type="genus" reg="Dichoteleas">Dichoteleas</tp:taxon-name-part><tp:taxon-name-part taxon-name-part-type="species" reg="rubyae">rubyae</tp:taxon-name-part></tp:taxon-name></italic> (F) (CASENT 2137863) <bold>26</bold> head, mesosoma, lateral view <bold>27</bold> head, anteroventral view <bold>28</bold> dorsal habitus.</p></caption><graphic xmlns:xlink="http://www.w3.org/1999/xlink" xlink:href="zookeys-1182-183_article-104943__-g007.jpg" position="float" orientation="portrait" xlink:type="simple" id="oo_921033.jpg"><uri content-type="original_file" xlink:type="simple">https://binary.pensoft.net/fig/921033</uri></graphic></fig><fig id="F8" position="float" orientation="portrait"><object-id xmlns:xlink="http://www.w3.org/1999/xlink" content-type="doi" xlink:type="simple">10.3897/zookeys.1182.104943.figures29-31</object-id><object-id xmlns:xlink="http://www.w3.org/1999/xlink" content-type="arpha" xlink:type="simple">C919C483-A497-5F7F-8160-71CA4D4BD056</object-id><label>Figures 29–31.</label><caption><p><italic><tp:taxon-name><tp:taxon-name-part taxon-name-part-type="genus" reg="Dichoteleas">Dichoteleas</tp:taxon-name-part><tp:taxon-name-part taxon-name-part-type="species" reg="rugosus">rugosus</tp:taxon-name-part></tp:taxon-name></italic> (M) (<abbrev xmlns:xlink="http://www.w3.org/1999/xlink" content-type="institution" xlink:title="C.A. Triplehorn Insect Collection" id="ABBRID0EB4AG" xlink:type="simple">OSUC</abbrev> 0367523) <bold>29</bold> head, mesosoma, lateral view <bold>30</bold> head, anteroventral view <bold>31</bold> dorsal habitus.</p></caption><graphic xmlns:xlink="http://www.w3.org/1999/xlink" xlink:href="zookeys-1182-183_article-104943__-g008.jpg" position="float" orientation="portrait" xlink:type="simple" id="oo_921034.jpg"><uri content-type="original_file" xlink:type="simple">https://binary.pensoft.net/fig/921034</uri></graphic></fig></tp:treatment-sec><tp:treatment-sec sec-type="diagnosis" id="SECID0ER4AG"><title>Diagnosis.</title><p><italic><tp:taxon-name><tp:taxon-name-part taxon-name-part-type="genus" reg="Dichoteleas">Dichoteleas</tp:taxon-name-part><tp:taxon-name-part taxon-name-part-type="species" reg="rugosus">rugosus</tp:taxon-name-part></tp:taxon-name></italic> can be distinguished from <italic><tp:taxon-name><tp:taxon-name-part taxon-name-part-type="genus" reg="Dichoteleas">D.</tp:taxon-name-part><tp:taxon-name-part taxon-name-part-type="species" reg="striatus">striatus</tp:taxon-name-part></tp:taxon-name></italic> by its setose and punctate mesosoma and other <italic><tp:taxon-name><tp:taxon-name-part taxon-name-part-type="genus" reg="Dichoteleas">Dichoteleas</tp:taxon-name-part></tp:taxon-name></italic> by its bidentate mandibles.</p></tp:treatment-sec><tp:treatment-sec sec-type="distribution" id="SECID0EU5AG"><title>Distribution.</title><p>Australia (Queensland).</p></tp:treatment-sec><tp:treatment-sec sec-type="material" id="SECID0EZ5AG"><title>Material examined.</title><p><bold><italic>Holotype</italic></bold>, male, <italic><tp:taxon-name><tp:taxon-name-part taxon-name-part-type="genus" reg="Dichoteleas">D.</tp:taxon-name-part><tp:taxon-name-part taxon-name-part-type="species" reg="rugosus">rugosus</tp:taxon-name-part></tp:taxon-name></italic>: <bold>Australia</bold>: QLD, Mackay; OCT-1897, B.M. TYPE HYM. 9.496.; <bold>Australia</bold>: 4 females, 2 males, <abbrev xmlns:xlink="http://www.w3.org/1999/xlink" content-type="institution" xlink:title="C.A. Triplehorn Insect Collection" id="ABBRID0ET6AG" xlink:type="simple">OSUC</abbrev> 367523, 367536 (<named-content xmlns:xlink="http://www.w3.org/1999/xlink" content-type="dwc:institutional_code" xlink:title="Australian National Insect Collection" xlink:href="http://grbio.org/institution/australian-national-insect-collection" xlink:type="simple">ANIC</named-content>), <abbrev xmlns:xlink="http://www.w3.org/1999/xlink" content-type="institution" xlink:title="C.A. Triplehorn Insect Collection" id="ABBRID0E46AG" xlink:type="simple">OSUC</abbrev> 875046–875047, 875871–875872 (<named-content xmlns:xlink="http://www.w3.org/1999/xlink" content-type="dwc:institutional_code" xlink:title="Canadian National Collection of Insects" xlink:href="http://grbio.org/institution/canadian-national-collection-insects" xlink:type="simple">CNCI</named-content>).</p></tp:treatment-sec><tp:treatment-sec sec-type="comments" id="SECID0EHABG"><title>Comments.</title><p>In the original description, <xref ref-type="bibr" rid="B11">Kieffer (1907)</xref> wrote that <italic><tp:taxon-name><tp:taxon-name-part taxon-name-part-type="genus" reg="Dichoteleas">D.</tp:taxon-name-part><tp:taxon-name-part taxon-name-part-type="species" reg="rugosus">rugosus</tp:taxon-name-part></tp:taxon-name></italic> was missing parapsidal lines. They are present but obscured by the sculpture of the mesoscutum.</p></tp:treatment-sec><tp:treatment-sec><!--Section generated to contain objects referenced in tp:taxon-treatment.--><fig id="F1" position="float" orientation="portrait"><object-id xmlns:xlink="http://www.w3.org/1999/xlink" content-type="doi" xlink:type="simple">10.3897/zookeys.1182.104943.figures1-8</object-id><object-id xmlns:xlink="http://www.w3.org/1999/xlink" content-type="arpha" xlink:type="simple">F5231B3A-0AC2-5853-82D4-ACE3231565B1</object-id><label>Figures 1–8.</label><caption><p>Distribution of <italic><tp:taxon-name><tp:taxon-name-part taxon-name-part-type="genus" reg="Dichoteleas">Dichoteleas</tp:taxon-name-part></tp:taxon-name></italic> species <bold>1</bold><italic><tp:taxon-name><tp:taxon-name-part taxon-name-part-type="genus" reg="Dichoteleas">D.</tp:taxon-name-part><tp:taxon-name-part taxon-name-part-type="species" reg="rubyae">rubyae</tp:taxon-name-part></tp:taxon-name></italic><bold>2</bold><italic><tp:taxon-name><tp:taxon-name-part taxon-name-part-type="genus" reg="Dichoteleas">D.</tp:taxon-name-part><tp:taxon-name-part taxon-name-part-type="species" reg="ambositrae">ambositrae</tp:taxon-name-part></tp:taxon-name></italic><bold>3</bold><italic><tp:taxon-name><tp:taxon-name-part taxon-name-part-type="genus" reg="Dichoteleas">D.</tp:taxon-name-part><tp:taxon-name-part taxon-name-part-type="species" reg="striatus">striatus</tp:taxon-name-part></tp:taxon-name></italic><bold>4</bold><italic><tp:taxon-name><tp:taxon-name-part taxon-name-part-type="genus" reg="Dichoteleas">D.</tp:taxon-name-part><tp:taxon-name-part taxon-name-part-type="species" reg="hamatus">hamatus</tp:taxon-name-part></tp:taxon-name></italic><bold>5</bold><italic><tp:taxon-name><tp:taxon-name-part taxon-name-part-type="genus" reg="Dichoteleas">D.</tp:taxon-name-part><tp:taxon-name-part taxon-name-part-type="species" reg="fulgidus">fulgidus</tp:taxon-name-part></tp:taxon-name></italic><bold>6</bold><italic><tp:taxon-name><tp:taxon-name-part taxon-name-part-type="genus" reg="Dichoteleas">D.</tp:taxon-name-part><tp:taxon-name-part taxon-name-part-type="species" reg="fuscus">fuscus</tp:taxon-name-part></tp:taxon-name></italic><bold>7</bold><italic><tp:taxon-name><tp:taxon-name-part taxon-name-part-type="genus" reg="Dichoteleas">D.</tp:taxon-name-part><tp:taxon-name-part taxon-name-part-type="species" reg="rugosus">rugosus</tp:taxon-name-part></tp:taxon-name></italic><bold>8</bold><italic><tp:taxon-name><tp:taxon-name-part taxon-name-part-type="genus" reg="Dichoteleas">D.</tp:taxon-name-part><tp:taxon-name-part taxon-name-part-type="species" reg="subcoeruleus">subcoeruleus</tp:taxon-name-part></tp:taxon-name></italic>.</p></caption><graphic xmlns:xlink="http://www.w3.org/1999/xlink" xlink:href="zookeys-1182-183_article-104943__-g001.jpg" position="float" orientation="portrait" xlink:type="simple" id="oo_921027.jpg"><uri content-type="original_file" xlink:type="simple">https://binary.pensoft.net/fig/921027</uri></graphic></fig></tp:treatment-sec><ref-list><ref id="B7"><mixed-citation xmlns:xlink="http://www.w3.org/1999/xlink" xlink:type="simple"><person-group><name name-style="western"><surname>Galloway</surname><given-names>ID</given-names></name></person-group> (<year>1976</year>) <article-title>the types of Australian species of the subfamily <tp:taxon-name><tp:taxon-name-part taxon-name-part-type="subfamily">Scelioninae</tp:taxon-name-part></tp:taxon-name> (<tp:taxon-name><tp:taxon-name-part taxon-name-part-type="order">Hymenoptera</tp:taxon-name-part></tp:taxon-name>: <tp:taxon-name><tp:taxon-name-part taxon-name-part-type="family">Scelionidae</tp:taxon-name-part></tp:taxon-name>).</article-title><source>Queensland Journal of Agricultural and Animal Sciences</source><volume>33</volume>(<issue>1</issue>): <fpage>83</fpage>–<lpage>114</lpage>.</mixed-citation></ref><ref id="B11"><mixed-citation xmlns:xlink="http://www.w3.org/1999/xlink" xlink:type="simple"><person-group><name name-style="western"><surname>Kieffer</surname><given-names>JJ</given-names></name></person-group> (<year>1907</year>) <article-title>Beschreibung neuer im British Museum zu London aufbewahrter Proctotrypiden.</article-title><source>Berliner Entomologische Zeitschrift</source><volume>51</volume>: <fpage>279</fpage>–<lpage>302</lpage>. <ext-link xlink:href="10.1002/mmnd.47919060306" ext-link-type="doi" xlink:type="simple">https://doi.org/10.1002/mmnd.47919060306</ext-link></mixed-citation></ref></ref-list></tp:taxon-treatment>
