# Supplementary material for: ﻿A taxonomic revision of the Old World genus Dichoteleas Kieffer (Hymenoptera, Scelionidae)
Source: Zookeys. 2023 Oct 13;1182:183–205. doi: 10.3897/zookeys.1182.104943 (PMC10589757; doi:10.3897/zookeys.1182.104943)
Supplement: XML Treatment for Dichoteleas striatus [file zookeys.1182.104943-treatment9.xml]

<!DOCTYPE tp:taxon-treatment
  PUBLIC "-//TaxonX//DTD Taxonomic Treatment Publishing DTD v0 20100105//EN" "tax-treatment-NSO.dtd">
<tp:taxon-treatment xmlns:tp="http://www.plazi.org/taxpub"><tp:treatment-meta><kwd-group><label>Taxon classification</label><kwd>
                <named-content content-type="kingdom">Animalia</named-content>
              </kwd><kwd>
                <named-content content-type="order">Hymenoptera</named-content>
              </kwd><kwd>
                <named-content content-type="family">Scelionidae</named-content>
              </kwd></kwd-group><mixed-citation publication-type="journal"><person-group><name><surname>Schwartz</surname><given-names>Johanna</given-names></name><name><surname>Van Noort</surname><given-names>Simon</given-names></name><name><surname>Johnson</surname><given-names>Norman F.</given-names></name></person-group><article-title>﻿A taxonomic revision of the Old World genus <italic><tp:taxon-name><tp:taxon-name-part taxon-name-part-type="genus" reg="Dichoteleas">Dichoteleas</tp:taxon-name-part></tp:taxon-name></italic> Kieffer (<tp:taxon-name><tp:taxon-name-part taxon-name-part-type="order">Hymenoptera</tp:taxon-name-part></tp:taxon-name>, <tp:taxon-name><tp:taxon-name-part taxon-name-part-type="family">Scelionidae</tp:taxon-name-part></tp:taxon-name>)</article-title><source>Zookeys</source><day>13</day><month>10</month><year>2023</year><volume>1182</volume><fpage>183</fpage><lpage>205</lpage><pub-id pub-id-type="doi">10.3897/zookeys.1182.104943</pub-id></mixed-citation></tp:treatment-meta><tp:nomenclature><label>﻿</label><tp:taxon-name>
              <object-id xmlns:xlink="http://www.w3.org/1999/xlink" content-type="arpha" xlink:type="simple">CE5BC783-73CD-5F07-9DBD-D2F5EB4EC053</object-id>
              <tp:taxon-name-part taxon-name-part-type="genus" reg="Dichoteleas">Dichoteleas</tp:taxon-name-part>
              <tp:taxon-name-part taxon-name-part-type="species" reg="striatus">striatus</tp:taxon-name-part>
              <object-id xmlns:xlink="http://www.w3.org/1999/xlink" content-type="zoobank" xlink:type="simple">https://zoobank.org/985F5CD2-7A6E-4546-8CDA-FCFF2BBFE104</object-id>
            </tp:taxon-name><tp:taxon-status xmlns:xlink="http://www.w3.org/1999/xlink" xlink:type="simple">sp. nov.</tp:taxon-status><xref ref-type="fig" rid="F1">Figs 3</xref><xref ref-type="fig" rid="F9">, 32–34</xref></tp:nomenclature><tp:treatment-sec sec-type="description" id="SECID0ENCBG"><title>Description.</title><p>Color of head: black. Hyperoccipital carina: present. Frontal depression: absent. Malar striae: absent. Facial striae: present. Setation of eyes: absent. Sculpture of frons: primarily smooth with weak transverse striations above the IAP. Setation of frons: mostly glabrous with sparse setation laterally. Submedian carina: absent. Interantennal process: undifferentiated. Central keel: absent. Transverse pronotal carina: present. Color of pronotum: dark brown to black. Pronotal cervical sulcus: present. Mesepimeral sulcus: present. Sulcus along mesopleural carina: absent. Mesoscutal suprahumeral sulcus: present. Mesoscutal humeral sulcus: present as an uninterrupted groove. Median mesoscutal line: absent. Color of mesoscutum: dark brown; black. Sculpture of mesoscutum: primarily smooth with longitudinal striations between notauli. Notaulus: complete. Visibility of notaulus: slightly obscured by mesoscutal sculpture. Parapsidal line: present. Sculpture of mesoscutellum: smooth. Shape of axillular carinae in lateral view: without a posteroventral hooklike projection. Color of axillular carina: brown. Sculpture of T3–6: weakly strigate and finely punctate. Median carina on T1–T4: absent.</p></tp:treatment-sec><tp:treatment-sec sec-type="diagnosis" id="SECID0ESCBG"><title>Diagnosis.</title><p>This species can be distinguished from <italic><tp:taxon-name><tp:taxon-name-part taxon-name-part-type="genus" reg="Dichoteleas">D.</tp:taxon-name-part><tp:taxon-name-part taxon-name-part-type="species" reg="ambositrae">ambositrae</tp:taxon-name-part></tp:taxon-name></italic> by the longitudinal striations between the notauli and the black/brown pronotum and from <italic><tp:taxon-name><tp:taxon-name-part taxon-name-part-type="genus" reg="Dichoteleas">D.</tp:taxon-name-part><tp:taxon-name-part taxon-name-part-type="species" reg="rugosus">rugosus</tp:taxon-name-part></tp:taxon-name></italic> by its glabrous mesosoma.</p></tp:treatment-sec><tp:treatment-sec sec-type="etymology" id="SECID0EODBG"><title>Etymology.</title><p>The epithet refers to the longitudinal striations present on the mesoscutum. This epithet is treated as an adjective.</p></tp:treatment-sec><tp:treatment-sec sec-type="distribution" id="SECID0ETDBG"><title>Distribution.</title><p>Madagascar (Antananarivo, Antsiranana, Fianarantsoa, Mahajanga, Toamasina).</p></tp:treatment-sec><tp:treatment-sec sec-type="material" id="SECID0EYDBG"><title>Material examined.</title><p><bold><italic>Holotype</italic></bold>, female: <bold>Madagascar</bold>: Prov. Fianarantsoa, 1130m, PN Ranomafana, radio tower; CASENT 2043988 (<named-content xmlns:xlink="http://www.w3.org/1999/xlink" content-type="dwc:institutional_code" xlink:title="California Academy of Sciences" xlink:href="http://grbio.org/institution/california-academy-sciences" xlink:type="simple">CAS</named-content>). <bold><italic>Paratypes</italic>. Madagascar</bold>: 93 females, 64 males, CASENT 2043198, 2043540, 2043564–2043565, 2043989, 2118400, 2118404, 2118444, 2131303–2131316, 2132729, 2132737, 2133921–2133922, 2134086, 2134150, 2134156, 2134161, 2134169, 2134198–2134200, 2134203– 2134204, 2134523, 2135869, 2135989, 2136263, 2136415, 2137236, 2137832, 2137876, 2137937, 2138216 (<named-content xmlns:xlink="http://www.w3.org/1999/xlink" content-type="dwc:institutional_code" xlink:title="California Academy of Sciences" xlink:href="http://grbio.org/institution/california-academy-sciences" xlink:type="simple">CAS</named-content>); CASENT 2042824, 2042844–2042857, 2042967–2042976, <abbrev xmlns:xlink="http://www.w3.org/1999/xlink" content-type="institution" xlink:title="C.A. Triplehorn Insect Collection" id="ABBRID0ETEBG" xlink:type="simple">OSUC</abbrev> 146657, 229802 (<abbrev xmlns:xlink="http://www.w3.org/1999/xlink" content-type="institution" xlink:title="C.A. Triplehorn Insect Collection" id="ABBRID0EYEBG" xlink:type="simple">OSUC</abbrev>); <abbrev xmlns:xlink="http://www.w3.org/1999/xlink" content-type="institution" xlink:title="C.A. Triplehorn Insect Collection" id="ABBRID0E4EBG" xlink:type="simple">OSUC</abbrev> 218026 (<named-content xmlns:xlink="http://www.w3.org/1999/xlink" content-type="dwc:institutional_code" xlink:title="Utah State University Insect Collection" xlink:href="http://grbio.org/institution/utah-state-university" xlink:type="simple">USU</named-content>); <abbrev xmlns:xlink="http://www.w3.org/1999/xlink" content-type="institution" xlink:title="C.A. Triplehorn Insect Collection" id="ABBRID0EHFBG" xlink:type="simple">OSUC</abbrev> 874879–874883, 874885–874886, 874888–874941, 874943–874964 (<named-content xmlns:xlink="http://www.w3.org/1999/xlink" content-type="dwc:institutional_code" xlink:title="Canadian National Collection of Insects" xlink:href="http://grbio.org/institution/canadian-national-collection-insects" xlink:type="simple">CNCI</named-content>).</p></tp:treatment-sec><tp:treatment-sec sec-type="comments" id="SECID0ERFBG"><title>Comments.</title><p>There was some variation in the length and the number of the longitudinal striations on the mesoscutum. In fewer than half of the specimens, the striations started anteriorly and terminated around the middle of the mesoscutum. In the majority of the specimens, the striations started anteriorly and terminated at the posterior margin of the mesoscutum.</p></tp:treatment-sec><tp:treatment-sec><!--Section generated to contain objects referenced in tp:taxon-treatment.--><fig id="F1" position="float" orientation="portrait"><object-id xmlns:xlink="http://www.w3.org/1999/xlink" content-type="doi" xlink:type="simple">10.3897/zookeys.1182.104943.figures1-8</object-id><object-id xmlns:xlink="http://www.w3.org/1999/xlink" content-type="arpha" xlink:type="simple">F5231B3A-0AC2-5853-82D4-ACE3231565B1</object-id><label>Figures 1–8.</label><caption><p>Distribution of <italic><tp:taxon-name><tp:taxon-name-part taxon-name-part-type="genus" reg="Dichoteleas">Dichoteleas</tp:taxon-name-part></tp:taxon-name></italic> species <bold>1</bold><italic><tp:taxon-name><tp:taxon-name-part taxon-name-part-type="genus" reg="Dichoteleas">D.</tp:taxon-name-part><tp:taxon-name-part taxon-name-part-type="species" reg="rubyae">rubyae</tp:taxon-name-part></tp:taxon-name></italic><bold>2</bold><italic><tp:taxon-name><tp:taxon-name-part taxon-name-part-type="genus" reg="Dichoteleas">D.</tp:taxon-name-part><tp:taxon-name-part taxon-name-part-type="species" reg="ambositrae">ambositrae</tp:taxon-name-part></tp:taxon-name></italic><bold>3</bold><italic><tp:taxon-name><tp:taxon-name-part taxon-name-part-type="genus" reg="Dichoteleas">D.</tp:taxon-name-part><tp:taxon-name-part taxon-name-part-type="species" reg="striatus">striatus</tp:taxon-name-part></tp:taxon-name></italic><bold>4</bold><italic><tp:taxon-name><tp:taxon-name-part taxon-name-part-type="genus" reg="Dichoteleas">D.</tp:taxon-name-part><tp:taxon-name-part taxon-name-part-type="species" reg="hamatus">hamatus</tp:taxon-name-part></tp:taxon-name></italic><bold>5</bold><italic><tp:taxon-name><tp:taxon-name-part taxon-name-part-type="genus" reg="Dichoteleas">D.</tp:taxon-name-part><tp:taxon-name-part taxon-name-part-type="species" reg="fulgidus">fulgidus</tp:taxon-name-part></tp:taxon-name></italic><bold>6</bold><italic><tp:taxon-name><tp:taxon-name-part taxon-name-part-type="genus" reg="Dichoteleas">D.</tp:taxon-name-part><tp:taxon-name-part taxon-name-part-type="species" reg="fuscus">fuscus</tp:taxon-name-part></tp:taxon-name></italic><bold>7</bold><italic><tp:taxon-name><tp:taxon-name-part taxon-name-part-type="genus" reg="Dichoteleas">D.</tp:taxon-name-part><tp:taxon-name-part taxon-name-part-type="species" reg="rugosus">rugosus</tp:taxon-name-part></tp:taxon-name></italic><bold>8</bold><italic><tp:taxon-name><tp:taxon-name-part taxon-name-part-type="genus" reg="Dichoteleas">D.</tp:taxon-name-part><tp:taxon-name-part taxon-name-part-type="species" reg="subcoeruleus">subcoeruleus</tp:taxon-name-part></tp:taxon-name></italic>.</p></caption><graphic xmlns:xlink="http://www.w3.org/1999/xlink" xlink:href="zookeys-1182-183_article-104943__-g001.jpg" position="float" orientation="portrait" xlink:type="simple" id="oo_921027.jpg"><uri content-type="original_file" xlink:type="simple">https://binary.pensoft.net/fig/921027</uri></graphic></fig><fig id="F9" position="float" orientation="portrait"><object-id xmlns:xlink="http://www.w3.org/1999/xlink" content-type="doi" xlink:type="simple">10.3897/zookeys.1182.104943.figures32-34</object-id><object-id xmlns:xlink="http://www.w3.org/1999/xlink" content-type="arpha" xlink:type="simple">2306D1FC-0319-5179-8A7B-0B0C1484B3DC</object-id><label>Figures 32–34.</label><caption><p><italic><tp:taxon-name><tp:taxon-name-part taxon-name-part-type="genus" reg="Dichoteleas">Dichoteleas</tp:taxon-name-part><tp:taxon-name-part taxon-name-part-type="species" reg="striatus">striatus</tp:taxon-name-part></tp:taxon-name></italic> (F) (CASENT 2043988) <bold>32</bold> head, mesosoma, lateral view <bold>33</bold> head, anteroventral view <bold>34</bold> dorsal habitus.</p></caption><graphic xmlns:xlink="http://www.w3.org/1999/xlink" xlink:href="zookeys-1182-183_article-104943__-g009.jpg" position="float" orientation="portrait" xlink:type="simple" id="oo_921035.jpg"><uri content-type="original_file" xlink:type="simple">https://binary.pensoft.net/fig/921035</uri></graphic></fig></tp:treatment-sec></tp:taxon-treatment>
